# Supplementary material for: Functional Validation of Different Alternative Splicing Variants of the Chrysanthemum lavandulifolium ClNUM1 Gene in Tobacco
Source: Curr Issues Mol Biol. 2024 May 25;46(6):5242–56. doi: 10.3390/cimb46060314 (PMC11201747; doi:10.3390/cimb46060314)
Supplement: Supplementary file 1 [file cimb-46-00314-s001.zip]

Archive with 1 entries (1 files):
- cimb-2979481-supplementary.pdf
